# Supplementary material for: STAT3 and NTRK2 Genes Predicted by the Bioinformatics Approach May Play Important Roles in the Pathogenesis of Multiple Sclerosis and Obsessive–Compulsive Disorder
Source: J Pers Med. 2022 Jun 26;12(7):1043. doi: 10.3390/jpm12071043 (PMC9325211; doi:10.3390/jpm12071043)
Supplement: Supplementary file 1 [file jpm-12-01043-s001.zip]

Archive with 1 entries (1 files):
- jpm-1747416-supplementary.pdf
